# Supplementary material for: Anti-Neuraminidase Bioactives from Manggis Hutan (Garcinia celebica L.) Leaves: Partial Purification and Molecular Characterization
Source: Molecules. 2020 Feb 13;25(4):821. doi: 10.3390/molecules25040821 (PMC7070733; doi:10.3390/molecules25040821)
Supplement: Supplementary file 1 [file molecules-25-00821-s001.zip]

Archive with 5 entries (4 files):
- SUPPLEMENTARY A.docx
- __MACOSX/
- __MACOSX/._SUPPLEMENTARY A.docx
- Supplementary file B-Sepctral data.docx
- __MACOSX/._Supplementary file B-Sepctral data.docx
